# Supplementary material for: Economic burden of adult patients with β-thalassaemia major in mainland China
Source: Orphanet J Rare Dis. 2023 Aug 29;18:252. doi: 10.1186/s13023-023-02858-4 (PMC10466866; doi:10.1186/s13023-023-02858-4)
Supplement: Supplementary file 2 — Supplementary Material 2 [file 13023_2023_2858_MOESM2_ESM.xlsx]

## Sheet: Sheet1
Supplemental file 4:
Table S3. Calculation process of annual cost for blood transfusion and iron chelation therapy according to the clinical guideline.
Age (years)	Weight (kg)	Survival rate (%)	Annual cost for blood transfusion and iron chelation therapy with survival rate				Annual cost for blood transfusion therapy with survival rate				Annual cost for iron chelation therapy with survival rate				Annual cost for blood transfusion and iron chelation therapy				Annual cost for blood transfusion therapy				Annual cost for iron chelation therapy				Annual cost for blood transfusion and iron chelation therapy			Times of blooding per year (times)		Dosage per time (ml)		Annual cost for blood transfusion therapy (CNY)			Annual cost for iron chelation therapy (CNY)			Duration of taking Deferoxamine(DFO) per year (days)		Duration per box of Deferoxamine(DFO) (days)		Annual cost for Deferoxamine(DFO) (CNY)			Duration per box of Deferiprone (DFP) (days)		Annual cost for Deferiprone (DFP) (CNY)
			Mean	SD	95% CI		Mean	SD	95% CI		Mean	SD	95% CI		Mean	SD	95% CI		Mean	SD	95% CI		Mean	SD	95% CI		Min	Max	Mean	Min	Max	Min	Max	Min	Max	Mean	Min	Max	Mean	Min	Max	Min	Max	Min	Max	Mean	Min	Max	Min
1	8.63	99.85	15991.7	3543.47	9046.47	22936.9	3897.83	984.755	1967.71	5827.95	12093.8	2558.72	7078.76	17108.9	16015.7	3548.79	9060.06	22971.3	3903.69	986.234	1970.67	5836.71	12112	2562.56	7089.39	17134.6	5369.31	26662.1	16015.7	10.4286	26.0714	4.49993	22.4996	944.985	6862.39	3903.69	4424.33	19799.7	12112	260.714	365	12.5	25	4424.33	12388.1	8406.23	150	200	8394.62
2	10.37	99.69	19185.2	4251.09	10853	27517.3	4676.22	1181.41	2360.66	6991.78	14508.9	3069.68	8492.36	20525.5	19244.8	4264.31	10886.8	27602.9	4690.76	1185.08	2368	7013.52	14554.1	3079.23	8518.77	20589.3	6451.89	32037.7	19244.8	10.4286	26.0714	5.40721	27.0361	1135.52	8246	4690.76	5316.37	23791.7	14554.1	260.714	365	12.5	25	5316.37	14885.8	10101.1	150	200	10087.2
3	12.11	99.54	22370.6	4956.92	12655	32086.1	5452.63	1377.56	2752.61	8152.65	16917.9	3579.36	9902.39	23933.5	22473.9	4979.83	12713.5	32234.4	5477.83	1383.93	2765.33	8190.33	16996.1	3595.9	9948.15	24044.1	7534.46	37413.4	22473.9	10.4286	26.0714	6.3145	31.5725	1326.04	9629.61	5477.83	6208.42	27783.8	16996.1	260.714	365	12.5	25	6208.42	17383.6	11796	150	200	11779.7
4	13.85	99.39	25546.3	5660.6	14451.5	36641	6226.68	1573.12	3143.37	9310	19319.6	4087.48	11308.1	27331	25703.1	5695.34	14540.2	36865.9	6264.9	1582.77	3162.66	9367.14	19438.2	4112.57	11377.5	27498.8	8617.03	42789.1	25703.1	10.4286	26.0714	7.22179	36.1089	1516.58	11013.2	6264.9	7100.46	31775.9	19438.2	260.714	365	12.5	25	7100.46	19881.3	13490.9	150	200	13472.2
5	15.59	99.24	28712.3	6362.13	16242.5	41182.1	6998.37	1768.08	3532.94	10463.8	21713.9	4594.05	12709.6	30718.3	28932.2	6410.86	16366.9	41497.5	7051.97	1781.62	3559.99	10543.9	21880.2	4629.24	12806.9	30953.5	9699.61	48164.7	28932.2	10.4286	26.0714	8.12907	40.6454	1707.11	12396.8	7051.97	7992.5	35767.9	21880.2	260.714	365	12.5	25	7992.5	22379	15185.8	150	200	15164.8
6	17.33	99.09	31868.6	7061.52	18028	45709.2	7767.7	1962.45	3921.31	11614.1	24100.9	5099.08	14106.7	34095.1	32161.3	7126.37	18193.6	46129	7839.04	1980.47	3957.32	11720.8	24322.3	5145.9	14236.3	34408.2	10782.2	53540.4	32161.3	10.4286	26.0714	9.03636	45.1818	1897.63	13780.4	7839.04	8884.55	39760	24322.3	260.714	365	12.5	25	8884.55	24876.7	16880.6	150	200	16857.3
7	19.07	98.94	35015.3	7758.76	19808.1	50222.5	8534.67	2156.21	4308.49	12760.9	26480.6	5602.55	15499.6	37461.6	35390.4	7841.89	20020.3	50760.5	8626.11	2179.32	4354.65	12897.6	26764.3	5662.57	15665.7	37863	11864.8	58916.1	35390.4	10.4286	26.0714	9.94364	49.7182	2088.17	15164.1	8626.11	9776.59	43752	26764.3	260.714	365	12.5	25	9776.59	27374.5	18575.5	150	200	18549.9
8	20.81	98.79	38152.2	8453.86	21582.7	54721.8	9299.28	2349.39	4694.48	13904.1	28853	6104.47	16888.2	40817.7	38619.5	8557.4	21847	55392.1	9413.18	2378.16	4751.98	14074.4	29206.4	6179.24	17095	41317.7	12947.3	64291.8	38619.5	10.4286	26.0714	10.8509	54.2546	2278.7	16547.7	9413.18	10668.6	47744.1	29206.4	260.714	365	12.5	25	10668.6	29872.2	20270.4	150	200	20242.4
9	22.55	98.64	41279.5	9146.81	23351.8	59207.3	10061.5	2541.96	5079.28	15043.8	31218	6604.85	18272.5	44163.5	41848.7	9272.92	23673.7	60023.6	10200.3	2577.01	5149.31	15251.2	31648.4	6695.91	18524.4	44772.4	14029.9	69667.4	41848.7	10.4286	26.0714	11.7582	58.7911	2469.23	17931.3	10200.3	11560.7	51736.1	31648.4	260.714	365	12.5	25	11560.7	32369.9	21965.3	150	200	21934.9
10	24.29	97.93	44144.7	9781.67	24972.6	63316.8	10759.9	2718.4	5431.83	16087.9	33384.8	7063.28	19540.8	47228.8	45077.8	9988.44	25500.4	64655.1	10987.3	2775.86	5546.64	16428	34090.5	7212.58	19953.8	48227.1	15112.5	75043.1	45077.8	10.4286	26.0714	12.6655	63.3275	2659.76	19314.9	10987.3	12452.7	55728.2	34090.5	260.714	365	12.5	25	12452.7	34867.6	23660.2	150	200	23627.5
11	27.98	94.38	49007.5	10859.2	27723.5	70291.5	11945.2	3017.85	6030.18	17860.1	37062.4	7841.35	21693.3	52431.4	51925.7	11505.8	29374.3	74477.2	12656.5	3197.55	6389.26	18923.6	39269.3	8308.27	22985.1	55553.5	17408.3	86443.2	51925.7	10.4286	26.0714	14.5896	72.9479	3063.81	22249.1	12656.5	14344.5	64194.1	39269.3	260.714	365	12.5	25	14344.5	40164.5	27254.5	150	200	27216.8
12	30.95	94.38	54209.5	12011.9	30666.3	77752.8	13213.1	3338.18	6670.27	19755.9	40996.4	8673.69	23996	57996.9	57437.5	12727.1	32492.3	82382.7	13999.9	3536.96	7067.46	20932.3	43437.6	9190.18	25424.9	61450.4	19256.1	95618.9	57437.5	10.4286	26.0714	16.1382	80.6911	3389.03	24610.8	13999.9	15867.1	71008.1	43437.6	260.714	365	12.5	25	15867.1	44427.9	30147.5	150	200	30105.8
13	33.92	94.38	59411.5	13164.5	33609	85214	14481.1	3658.52	7310.36	21651.7	44930.5	9506.02	26298.7	63562.3	62949.3	13948.4	35610.3	90288.2	15343.3	3876.37	7745.66	22941	47605.9	10072.1	27864.7	67347.2	21104	104795	62949.3	10.4286	26.0714	17.6869	88.4343	3714.24	26972.5	15343.3	17389.7	77822.2	47605.9	260.714	365	12.5	25	17389.7	48691.2	33040.5	150	200	32994.8
14	36.89	94.38	64613.6	14317.2	36551.8	92675.3	15749	3978.85	7950.45	23547.6	48864.6	10338.4	28601.4	69127.7	68461.1	15169.8	38728.3	98193.8	16686.8	4215.78	8423.87	24949.7	51774.3	10954	30304.5	73244.1	22951.8	113970	68461.1	10.4286	26.0714	19.2355	96.1775	4039.46	29334.1	16686.8	18912.3	84636.2	51774.3	260.714	365	12.5	25	18912.3	52954.6	35933.5	150	200	35883.8
15	39.86	94.38	69815.6	15469.9	39494.6	100137	17016.9	4299.19	8590.53	25443.4	52798.6	11170.7	30904.1	74693.2	73972.8	16391.1	41846.3	106099	18030.2	4555.19	9102.07	26958.4	55942.6	11835.9	32744.3	79140.9	24799.6	123146	73972.8	10.4286	26.0714	20.7841	103.921	4364.67	31695.8	18030.2	20435	91450.2	55942.6	260.714	365	12.5	25	20435	57217.9	38826.4	150	200	38772.8
16	42.83	90.21	71703.1	15888.1	40562.3	102844	17477	4415.42	8822.78	26131.2	54226.1	11472.7	31739.6	76712.6	79484.6	17612.4	44964.4	114005	19373.7	4894.6	9780.27	28967.1	60110.9	12717.8	35184.1	85037.8	26647.5	132322	79484.6	10.4286	26.0714	22.3328	111.664	4689.89	34057.5	19373.7	21957.6	98264.3	60110.9	260.714	365	12.5	25	21957.6	61481.3	41719.4	150	200	41661.8
17	45.8	90.21	76675.2	16989.9	43375.1	109975	18688.9	4721.6	9434.59	27943.3	57986.3	12268.3	33940.5	82032.1	84996.4	18833.7	48082.4	121910	20717.1	5234.01	10458.5	30975.8	64279.3	13599.7	37623.9	90934.6	28495.3	141497	84996.4	10.4286	26.0714	23.8814	119.407	5015.1	36419.2	20717.1	23480.2	105078	64279.3	260.714	365	12.5	25	23480.2	65744.6	44612.4	150	200	44550.8
18	48.77	90.21	81647.4	18091.6	46187.8	117107	19900.9	5027.79	10046.4	29755.3	61746.6	13063.8	36141.5	87351.7	90508.2	20055	51200.4	129816	22060.6	5573.42	11136.7	32984.5	68447.6	14481.6	40063.7	96831.5	30343.2	150673	90508.2	10.4286	26.0714	25.4301	127.15	5340.32	38780.9	22060.6	25002.8	111892	68447.6	260.714	365	12.5	25	25002.8	70008	47505.4	150	200	47439.8
19	48.17	90.21	80642.9	17869	45619.6	115666	19656	4965.93	9922.8	29389.2	60986.9	12903.1	35696.8	86277	89394.7	19808.3	50570.5	128219	21789.2	5504.86	10999.7	32578.7	67605.5	14303.4	39570.8	95640.2	29969.9	148819	89394.7	10.4286	26.0714	25.1172	125.586	5274.61	38303.8	21789.2	24695.2	110516	67605.5	260.714	365	12.5	25	24695.2	69146.7	46921	150	200	46856.2
20	48.34	90.21	80927.5	17932.1	45780.6	116074	19725.4	4983.46	9957.82	29493	61202.1	12948.6	35822.8	86581.5	89710.2	19878.2	50748.9	128671	21866.1	5524.28	11038.5	32693.7	67844.1	14353.9	39710.5	95977.7	30075.6	149345	89710.2	10.4286	26.0714	25.2059	126.029	5293.23	38438.9	21866.1	24782.4	110906	67844.1	260.714	365	12.5	25	24782.4	69390.7	47086.6	150	200	47021.5
21	48.51	86.93	78259.3	17340.9	44271.2	112247	19075	4819.15	9629.5	28520.6	59184.3	12521.7	34641.7	83726.8	90025.7	19948.1	50927.4	129124	21943	5543.71	11077.3	32808.7	68082.7	14404.4	39850.1	96315.3	30181.4	149870	90025.7	10.4286	26.0714	25.2945	126.472	5311.85	38574.1	21943	24869.6	111296	68082.7	260.714	365	12.5	25	24869.6	69634.7	47252.1	150	200	47186.9
22	48.68	86.93	78533.6	17401.6	44426.3	112641	19141.9	4836.04	9663.25	28620.5	59391.7	12565.6	34763.1	84020.3	90341.1	20018	51105.9	129576	22019.9	5563.14	11116.1	32923.6	68321.3	14454.9	39989.8	96652.8	30287.2	150395	90341.1	10.4286	26.0714	25.3831	126.916	5330.46	38709.3	22019.9	24956.7	111686	68321.3	260.714	365	12.5	25	24956.7	69878.8	47417.7	150	200	47352.3
23	48.86	86.93	78823.9	17466	44590.6	113057	19212.7	4853.92	9698.98	28726.3	59611.3	12612.1	34891.6	84330.9	90675.2	20092	51294.8	130056	22101.3	5583.71	11157.2	33045.4	68573.9	14508.3	40137.6	97010.2	30399.2	150951	90675.2	10.4286	26.0714	25.477	127.385	5350.17	38852.4	22101.3	25049	112099	68573.9	260.714	365	12.5	25	25049	70137.2	47593.1	150	200	47527.3
24	49.03	86.93	79098.2	17526.8	44745.8	113451	19279.5	4870.81	9732.72	28826.3	59818.7	12655.9	35013	84624.4	90990.7	20161.9	51473.3	130508	22178.2	5603.14	11196	33160.3	68812.5	14558.8	40277.3	97347.7	30504.9	151476	90990.7	10.4286	26.0714	25.5656	127.828	5368.78	38987.6	22178.2	25136.1	112489	68812.5	260.714	365	12.5	25	25136.1	70381.2	47758.7	150	200	47692.7
25	49.2	86.93	79372.5	17587.5	44900.9	113844	19346.4	4887.7	9766.47	28926.2	60026.1	12699.8	35134.4	84917.8	91306.2	20231.8	51651.8	130961	22255.1	5622.56	11234.9	33275.3	69051.1	14609.3	40416.9	97685.2	30610.7	152002	91306.2	10.4286	26.0714	25.6543	128.271	5387.4	39122.8	22255.1	25223.3	112879	69051.1	260.714	365	12.5	25	25223.3	70625.2	47924.3	150	200	47858.1
26	49.37	84.42	77347	17138.7	43755.1	110939	18852.7	4762.97	9517.25	28188.1	58494.3	12375.8	34237.9	82750.8	91621.7	20301.7	51830.3	131413	22332	5641.99	11273.7	33390.3	69289.7	14659.7	40556.6	98022.8	30716.5	152527	91621.7	10.4286	26.0714	25.7429	128.715	5406.02	39258	22332	25310.4	113269	69289.7	260.714	365	12.5	25	25310.4	70869.3	48089.9	150	200	48023.4
27	49.54	84.42	77613.3	17197.7	43905.8	111321	18917.6	4779.37	9550.02	28285.1	58695.8	12418.4	34355.8	83035.8	91937.1	20371.6	52008.7	131866	22408.9	5661.42	11312.5	33505.3	69528.3	14710.2	40696.2	98360.3	30822.2	153052	91937.1	10.4286	26.0714	25.8316	129.158	5424.63	39393.1	22408.9	25397.6	113659	69528.3	260.714	365	12.5	25	25397.6	71113.3	48255.4	150	200	48188.8
28	49.72	84.42	77895.3	17260.2	44065.3	111725	18986.3	4796.74	9584.72	28387.9	58909	12463.5	34480.6	83337.5	92271.2	20445.7	52197.7	132345	22490.3	5681.99	11353.6	33627	69780.9	14763.7	40844.1	98717.7	30934.2	153608	92271.2	10.4286	26.0714	25.9254	129.627	5444.34	39536.3	22490.3	25489.9	114072	69780.9	260.714	365	12.5	25	25489.9	71371.7	48430.8	150	200	48363.9
29	49.89	84.42	78161.7	17319.2	44216	112107	19051.2	4813.14	9617.49	28485	59110.4	12506.1	34598.5	83622.4	92586.7	20515.6	52376.2	132797	22567.2	5701.42	11392.4	33742	70019.5	14814.1	40983.7	99055.2	31040	154133	92586.7	10.4286	26.0714	26.0141	130.07	5462.95	39671.5	22567.2	25577	114462	70019.5	260.714	365	12.5	25	25577	71615.7	48596.4	150	200	48529.3
30	50.06	84.42	78428	17378.3	44366.6	112489	19116.2	4829.54	9650.26	28582	59311.9	12548.7	34716.4	83907.3	92902.2	20585.5	52554.6	133250	22644.1	5720.84	11431.2	33857	70258.1	14864.6	41123.4	99392.7	31145.8	154659	92902.2	10.4286	26.0714	26.1027	130.514	5481.57	39806.6	22644.1	25664.2	114852	70258.1	260.714	365	12.5	25	25664.2	71859.7	48762	150	200	48694.6
31	50.23	82.38	76792.7	17015.9	43441.5	110144	18717.6	4728.84	9449.04	27986.1	58075.1	12287.1	33992.5	82157.8	93217.7	20655.4	52733.1	133702	22721	5740.27	11470.1	33971.9	70496.7	14915.1	41263.1	99730.3	31251.5	155184	93217.7	10.4286	26.0714	26.1914	130.957	5500.19	39941.8	22721	25751.3	115242	70496.7	260.714	365	12.5	25	25751.3	72103.8	48927.6	150	200	48860
32	50.4	82.38	77052.6	17073.5	43588.6	110517	18780.9	4744.84	9481.02	28080.8	58271.7	12328.6	34107.5	82435.8	93533.1	20725.3	52911.6	134155	22797.9	5759.7	11508.9	34086.9	70735.2	14965.6	41402.7	100068	31357.3	155709	93533.1	10.4286	26.0714	26.28	131.4	5518.8	40077	22797.9	25838.5	115632	70735.2	260.714	365	12.5	25	25838.5	72347.8	49093.1	150	200	49025.3
33	50.58	82.38	77327.8	17134.5	43744.2	110911	18848	4761.79	9514.88	28181.1	58479.8	12372.7	34229.4	82730.3	93867.2	20799.3	53100.6	134634	22879.3	5780.27	11550	34208.7	70987.9	15019	41550.6	100425	31469.3	156265	93867.2	10.4286	26.0714	26.3739	131.869	5538.51	40220.1	22879.3	25930.8	116045	70987.9	260.714	365	12.5	25	25930.8	72606.2	49268.5	150	200	49200.4
34	50.75	82.38	77587.7	17192.1	43891.3	111284	18911.3	4777.79	9546.86	28275.8	58676.4	12414.3	34344.4	83008.3	94182.7	20869.2	53279	135086	22956.2	5799.7	11588.8	34323.6	71226.5	15069.5	41690.2	100763	31575.1	156790	94182.7	10.4286	26.0714	26.4625	132.312	5557.12	40355.3	22956.2	26017.9	116435	71226.5	260.714	365	12.5	25	26017.9	72850.2	49434.1	150	200	49365.8
35	50.92	82.38	77847.6	17249.6	44038.3	111657	18974.7	4793.8	9578.84	28370.5	58872.9	12455.8	34459.5	83286.4	94498.2	20939.1	53457.5	135539	23033.1	5819.13	11627.6	34438.6	71465.1	15120	41829.9	101100	31680.8	157316	94498.2	10.4286	26.0714	26.5511	132.756	5575.74	40490.5	23033.1	26105.1	116825	71465.1	260.714	365	12.5	25	26105.1	73094.2	49599.7	150	200	49531.2
36	51.09	80.64	76457.7	16941.7	43252.1	109663	18635.9	4708.21	9407.83	27864	57821.8	12233.5	33844.2	81799.4	94813.7	21009	53636	135991	23110	5838.55	11666.5	34553.6	71703.6	15170.5	41969.5	101438	31786.6	157841	94813.7	10.4286	26.0714	26.6398	133.199	5594.36	40625.7	23110	26192.2	117215	71703.6	260.714	365	12.5	25	26192.2	73338.3	49765.3	150	200	49696.5
37	51.26	80.64	76712.1	16998	43396	110028	18697.9	4723.88	9439.13	27956.7	58014.2	12274.2	33956.8	82071.6	95129.2	21078.9	53814.4	136444	23186.9	5857.98	11705.3	34668.6	71942.2	15220.9	42109.2	101775	31892.4	158366	95129.2	10.4286	26.0714	26.7284	133.642	5612.97	40760.9	23186.9	26279.4	117605	71942.2	260.714	365	12.5	25	26279.4	73582.3	49930.8	150	200	49861.9
38	51.44	80.64	76981.5	17057.7	43548.4	110415	18763.6	4740.46	9472.28	28054.9	58217.9	12317.3	34076.1	82359.8	95463.2	21152.9	54003.4	136923	23268.3	5878.55	11746.4	34790.3	72194.9	15274.4	42257	102133	32004.4	158922	95463.2	10.4286	26.0714	26.8223	134.111	5632.68	40904	23268.3	26371.7	118018	72194.9	260.714	365	12.5	25	26371.7	73840.7	50106.2	150	200	50037
39	51.61	80.64	77235.9	17114.1	43692.3	110780	18825.6	4756.13	9503.58	28147.6	58410.3	12358	34188.7	82632	95778.7	21222.9	54181.9	137375	23345.2	5897.98	11785.2	34905.3	72433.5	15324.9	42396.7	102470	32110.1	159447	95778.7	10.4286	26.0714	26.9109	134.555	5651.3	41039.2	23345.2	26458.8	118408	72433.5	260.714	365	12.5	25	26458.8	74084.7	50271.8	150	200	50202.3
40	51.78	80.64	77490.3	17170.5	43836.2	111144	18887.6	4771.8	9534.88	28240.3	58602.7	12398.7	34301.3	82904.2	96094.2	21292.8	54360.4	137828	23422.1	5917.41	11824	35020.2	72672	15375.4	42536.3	102808	32215.9	159972	96094.2	10.4286	26.0714	26.9996	134.998	5669.91	41174.3	23422.1	26546	118798	72672	260.714	365	12.5	25	26546	74328.7	50437.4	150	200	50367.7
41	51.95	78.84	76009.4	16842.3	42998.4	109020	18526.6	4680.6	9352.66	27700.6	57482.7	12161.7	33645.8	81319.7	96409.7	21362.7	54538.8	138280	23499	5936.83	11862.8	35135.2	72910.6	15425.8	42676	103145	32321.7	160498	96409.7	10.4286	26.0714	27.0882	135.441	5688.53	41309.5	23499	26633.1	119188	72910.6	260.714	365	12.5	25	26633.1	74572.8	50603	150	200	50533.1
42	52.12	78.84	76258.1	16897.4	43139.1	109377	18587.3	4695.92	9383.26	27791.3	57670.9	12201.5	33755.9	81585.8	96725.2	21432.6	54717.3	138733	23575.9	5956.26	11901.7	35250.2	73149.2	15476.3	42815.7	103483	32427.4	161023	96725.2	10.4286	26.0714	27.1769	135.884	5707.14	41444.7	23575.9	26720.3	119578	73149.2	260.714	365	12.5	25	26720.3	74816.8	50768.5	150	200	50698.4
43	52.3	78.84	76521.5	16955.8	43288.1	109755	18651.5	4712.13	9415.67	27887.2	57870	12243.7	33872.4	81867.6	97059.2	21506.6	54906.3	139212	23657.3	5976.83	11942.8	35371.9	73401.9	15529.8	42963.5	103840	32539.4	161579	97059.2	10.4286	26.0714	27.2707	136.354	5726.85	41587.8	23657.3	26812.6	119991	73401.9	260.714	365	12.5	25	26812.6	75075.2	50943.9	150	200	50873.5
44	52.47	78.84	76770.2	17010.9	43428.8	110112	18712.1	4727.45	9446.27	27977.9	58058.1	12283.5	33982.5	82133.7	97374.7	21576.5	55084.7	139665	23734.2	5996.26	11981.6	35486.9	73640.4	15580.2	43103.2	104178	32645.2	162104	97374.7	10.4286	26.0714	27.3594	136.797	5745.47	41723	23734.2	26899.7	120381	73640.4	260.714	365	12.5	25	26899.7	75319.2	51109.5	150	200	51038.9
45	52.64	78.84	77018.9	17066	43569.5	110468	18772.7	4742.77	9476.88	28068.5	58246.2	12323.3	34092.6	82399.8	97690.2	21646.4	55263.2	140117	23811.1	6015.69	12020.4	35601.9	73879	15630.7	43242.8	104515	32751	162629	97690.2	10.4286	26.0714	27.448	137.24	5764.08	41858.2	23811.1	26986.9	120771	73879	260.714	365	12.5	25	26986.9	75563.2	51275.1	150	200	51204.2
46	52.81	76.97	75435	16715	42673.5	108196	18386.6	4645.23	9281.98	27491.3	57048.3	12069.8	33391.5	80705.2	98005.7	21716.3	55441.7	140570	23888	6035.11	12059.2	35716.9	74117.6	15681.2	43382.5	104853	32856.7	163155	98005.7	10.4286	26.0714	27.5366	137.683	5782.7	41993.4	23888	27074	121161	74117.6	260.714	365	12.5	25	27074	75807.3	51440.7	150	200	51369.6
47	52.98	76.97	75677.8	16768.9	42810.8	108545	18445.8	4660.18	9311.86	27579.8	57232	12108.7	33499	80965	98321.2	21786.2	55620.2	141022	23964.9	6054.54	12098	35831.8	74356.2	15731.7	43522.1	105190	32962.5	163680	98321.2	10.4286	26.0714	27.6253	138.126	5801.31	42128.6	23964.9	27161.2	121551	74356.2	260.714	365	12.5	25	27161.2	76051.3	51606.2	150	200	51535
48	53.16	76.97	75934.9	16825.8	42956.3	108914	18508.5	4676.01	9343.49	27673.5	57426.4	12149.8	33612.8	81240.1	98655.2	21860.2	55809.1	141501	24046.4	6075.11	12139.1	35953.6	74608.8	15785.1	43670	105548	33074.5	164236	98655.2	10.4286	26.0714	27.7191	138.596	5821.02	42271.7	24046.4	27253.5	121964	74608.8	260.714	365	12.5	25	27253.5	76309.7	51781.6	150	200	51710.1
49	53.33	76.97	76177.7	16879.6	43093.7	109262	18567.7	4690.97	9373.37	27762	57610.1	12188.7	33720.3	81499.9	98970.7	21930.1	55987.6	141954	24123.3	6094.54	12178	36068.6	74847.4	15835.6	43809.6	105885	33180.2	164761	98970.7	10.4286	26.0714	27.8078	139.039	5839.64	42406.9	24123.3	27340.6	122354	74847.4	260.714	365	12.5	25	27340.6	76553.7	51947.2	150	200	51875.4
50	53.5	76.97	76420.6	16933.4	43231	109610	18626.9	4705.92	9403.25	27850.5	57793.7	12227.5	33827.8	81759.7	99286.2	22000.1	56166.1	142406	24200.2	6113.97	12216.8	36183.5	75086	15886.1	43949.3	106223	33286	165286	99286.2	10.4286	26.0714	27.8964	139.482	5858.25	42542.1	24200.2	27427.8	122744	75086	260.714	365	12.5	25	27427.8	76797.8	52112.8	150	200	52040.8
[truncated: 7 more columns]
